# Supplementary material for: Mycoplasma genitalium Protein of Adhesion Promotes the Early Proliferation of Human Urothelial Cells by Interacting with RPL35
Source: Pathogens. 2021 Nov 8;10(11):1449. doi: 10.3390/pathogens10111449 (PMC8621731; doi:10.3390/pathogens10111449)
Supplement: Supplementary file 1 [file pathogens-10-01449-s001.zip]

Archive with 1 entries (1 files):
- pathogens-1406832-supplementary.pdf
